# Supplementary material for: Fine-Tuning an ISFET-Based Dual pH–Total Alkalinity Sensor for Operation in Seawater Using an Adjustable, Suspended Anode
Source: ACS Sens. 2025 Sep 28;10(10):8045–52. doi: 10.1021/acssensors.5c02765 (PMC12560134; doi:10.1021/acssensors.5c02765)
Supplement: Supplementary file 1 [file se5c02765_si_002.csv]

Current, �A	Anode-Gate, �m	Known AT	ep 1	ep 2	ep 3	ep 4	ep 5	Ave ep	Slope	Intercept	AT 1	AT 2	AT 3	AT 4	AT 5	RMSE	Ave AT	Error AT
5	100	2264.36	4.9095	4.8809	4.8750	4.8578	4.8924	4.8832	375.598	431.839	2275.84	2265.10	2262.89	2256.43	2269.41	6.67	2265.93	1.57
5	100	2222.51	4.7881	4.7707	4.7296	4.7767	4.7180	4.7567			2230.25	2223.70	2208.28	2225.95	2203.90	11.15	2218.42	4.10
5	100	2185.75	4.7237	4.6701	4.6402	4.6524	4.6944	4.6763			2206.06	2185.94	2174.69	2179.28	2195.03	11.51	2188.20	2.45
5	150	2264.36	5.7657	5.6710	5.6709	5.6460	5.6904	5.6889	303.642	538.229	2288.94	2260.17	2260.14	2252.60	2266.09	12.50	2265.59	1.22
5	150	2222.51	5.5407	5.4848	5.5156	5.5858	5.5560	5.5367			2220.63	2203.63	2212.99	2234.31	2225.27	10.93	2219.37	3.15
5	150	2185.75	5.4388	5.4132	5.4289	5.4393	5.4394	5.4319			2189.68	2181.91	2186.68	2189.83	2189.87	3.60	2187.59	1.84
5	200	2264.36	6.3892	6.3676	6.3936	6.3499	6.3500	6.3701	307.536	303.919	2268.84	2262.18	2270.18	2256.73	2256.77	5.91	2262.94	1.42
5	200	2222.51	6.2743	6.2832	6.2831	6.1845	6.2114	6.2475			2233.50	2236.22	2236.20	2205.89	2214.16	12.98	2225.20	2.68
5	200	2185.75	6.1301	6.1348	6.1392	6.0940	6.0756	6.1148			2189.16	2190.59	2191.95	2178.06	2172.38	7.89	2184.43	1.32
6	100	2264.36	4.5364	4.4994	4.5057	4.5117	4.4932	4.5093	376.069	570.409	2276.40	2262.48	2264.87	2267.13	2260.15	5.90	2266.21	1.84
6	100	2222.51	4.4116	4.3798	4.3798	4.3543	4.3733	4.3798			2229.47	2217.50	2217.53	2207.93	2215.06	8.56	2217.50	5.02
6	100	2185.75	4.3154	4.3155	4.2829	4.3024	4.3024	4.3037			2193.31	2193.32	2181.06	2188.40	2188.40	5.49	2188.90	3.15
6	150	2264.36	5.3211	5.2240	5.2242	5.2296	5.2347	5.2468	323.695	564.738	2287.15	2255.71	2255.80	2257.52	2259.18	12.18	2263.07	1.30
6	150	2222.51	5.1757	5.0885	5.1323	5.1049	5.1429	5.1289			2240.07	2211.87	2226.02	2217.17	2229.48	10.11	2224.92	2.41
6	150	2185.75	5.0501	4.9887	4.9996	4.9660	5.0162	5.0042			2199.41	2179.56	2183.09	2172.20	2188.45	9.20	2184.54	1.21
6	200	2264.36	5.9590	5.8550	5.8550	5.8930	5.9213	5.8968	330.172	308.788	2276.29	2241.93	2241.96	2254.48	2263.83	15.78	2255.70	8.67
6	200	2222.51	5.8737	5.8262	5.8021	5.7973	5.8643	5.8328			2248.13	2232.45	2224.46	2222.89	2245.02	15.91	2234.59	12.08
6	200	2185.75	5.7198	5.6106	5.7291	5.6801	5.6308	5.6743			2197.29	2161.26	2200.37	2184.21	2167.91	15.92	2182.21	3.54
7	100	2264.36	4.2265	4.2172	4.2239	4.2040	4.2371	4.2218	589.227	-222.003	2268.36	2262.90	2266.85	2255.13	2274.64	6.56	2265.58	1.21
7	100	2222.51	4.1436	4.0893	4.0894	4.0894	4.0963	4.1436			2219.54					2.97	2219.54	2.97
7	100	2185.75	4.0895	4.0893	4.0894	4.0893	4.0889	4.0893			2187.62	2187.50	2187.57	2187.52	2187.31	1.76	2187.50	1.75
7	150	2264.36	4.8752	4.8407	4.8809	4.8924	4.8638	4.8706	480.204	-74.052	2267.03	2250.45	2269.80	2275.31	2261.56	8.46	2264.83	0.46
7	150	2222.51	4.7941	4.7649	4.8060	4.8176	4.7178	4.7802			2228.11	2214.07	2233.83	2239.40	2191.47	17.20	2221.38	1.14
7	150	2185.75	4.7239	4.7001	4.7415	4.6820	4.6880	4.7072			2194.39	2182.96	2202.84	2174.27	2177.12	10.78	2186.32	0.57
7	200	2264.36	5.5775	5.5103	5.4902	5.5559	5.5356	5.5340	478.084	-384.116	2282.42	2250.28	2240.65	2272.06	2262.39	15.16	2261.56	2.80
7	200	2222.51	5.4491	5.4848	5.4183	5.4902	5.4699	5.4625			2220.99	2238.09	2206.29	2240.68	2230.94	13.49	2227.40	4.89
7	200	2185.75	5.3824	5.3873	5.3615	5.3407	5.3823	5.3708			2189.11	2191.46	2179.13	2169.17	2189.06	8.64	2183.58	2.17
															Average:	9.90	Average:	2.85
																	Median	2.17
																	Maximum	12.08
																	Minimum	0.46
